# Supplementary material for: Teleworking and Musculoskeletal Disorders: A Systematic Review
Source: Int J Environ Res Public Health. 2023 Mar 11;20(6):4973. doi: 10.3390/ijerph20064973 (PMC10049341; doi:10.3390/ijerph20064973)
Supplement: Supplementary file 1 [file ijerph-20-04973-s001.zip]

Archive with 1 entries (1 files):
- ijerph-2219768-supplementary.pdf
